# Supplementary material for: Isolation and Bioassay of a New Terminalone A from Terminalia arjuna
Source: Molecules. 2023 Jan 19;28(3):1015. doi: 10.3390/molecules28031015 (PMC9919985; doi:10.3390/molecules28031015)
Supplement: Supplementary file 1 [file molecules-28-01015-s001.zip]

Archive with 1 entries (1 files):
- molecules-2144813-supplementary.pdf
